# Supplementary material for: A screening system to identify transcription factors that induce binding site-directed DNA demethylation
Source: Epigenetics Chromatin. 2017 Dec 8;10:60. doi: 10.1186/s13072-017-0169-6 (PMC5723091; doi:10.1186/s13072-017-0169-6)
Supplement: Supplementary file 2 — Additional file 2. Full list of gene ontology and specifically expressing tissue enrichment analysis. p values were computed by Fisher’s exact test. [file 13072_2017_169_MOESM2_ESM.xlsx]

## Sheet: Demethyl_TFs
Enriched gene ontology and specifically expressed tissue at demethylated genes
Category	Term	P-Value
RUNX3
GOTERM_BP_ALL	negative regulation of response to stimulus	0.0048
GOTERM_BP_ALL	forelimb morphogenesis	0.0056
GOTERM_BP_ALL	negative regulation of cellular protein localization	0.0059
GOTERM_BP_ALL	regulation of response to stimulus	0.0077
GOTERM_BP_ALL	base-excision repair	0.009
GNF_U133A_QUARTILE	Ovary_3rd	0.0094
GATA2
GOTERM_BP_ALL	negative regulation of establishment of protein localization	0.0044
GOTERM_BP_ALL	neuron development	0.0045
GOTERM_BP_ALL	single-organism developmental process	0.0059
GOTERM_BP_ALL	regulation of response to stimulus	0.0073
GOTERM_BP_ALL	developmental process	0.0078
GOTERM_BP_ALL	cell morphogenesis involved in neuron differentiation	0.0083
CEBPB
GOTERM_BP_ALL	response to external biotic stimulus	0.00011
GOTERM_BP_ALL	response to other organism	0.00011
GOTERM_BP_ALL	response to biotic stimulus	0.00018
GNF_U133A_QUARTILE	bronchialepithelialcells_3rd	0.00029
GOTERM_BP_ALL	response to bacterium	0.00044
GNF_U133A_QUARTILE	globuspallidus_3rd	0.00086
GOTERM_BP_ALL	innate immune response	0.0021
GOTERM_BP_ALL	cellular response to lipopolysaccharide	0.0023
GOTERM_BP_ALL	central nervous system neuron development	0.0025
GOTERM_BP_ALL	cellular response to molecule of bacterial origin	0.0026
GOTERM_BP_ALL	interferon-gamma-mediated signaling pathway	0.0039
GOTERM_BP_ALL	cellular response to biotic stimulus	0.004
GOTERM_BP_ALL	response to toxic substance	0.0045
GOTERM_BP_ALL	immune response	0.0047
GOTERM_BP_ALL	response to lipopolysaccharide	0.0057
GOTERM_BP_ALL	response to external stimulus	0.0058
GOTERM_BP_ALL	cellular response to oxygen-containing compound	0.0063
GOTERM_BP_ALL	forebrain neuron development	0.0067
GOTERM_BP_ALL	response to molecule of bacterial origin	0.0068
MAFB
GOTERM_CC_ALL	endosome membrane	0.0037
GOTERM_CC_ALL	endosomal part	0.005
GNF_U133A_QUARTILE	Kidney_3rd	0.0085
NR4A2
GOTERM_BP_ALL	regulation of cellular protein localization	0.0012
GOTERM_BP_ALL	sex determination	0.0013
GOTERM_BP_ALL	regulation of signal transduction	0.0013
GOTERM_BP_ALL	membrane organization	0.0014
GOTERM_BP_ALL	regulation of molecular function	0.0017
GOTERM_BP_ALL	regulation of protein targeting to membrane	0.0021
GOTERM_BP_ALL	reproductive process	0.0021
GOTERM_BP_ALL	reproduction	0.0021
GOTERM_BP_ALL	cellular developmental process	0.0025
GOTERM_BP_ALL	positive regulation of cellular protein metabolic process	0.0025
GOTERM_BP_ALL	single-organism membrane organization	0.0026
GOTERM_BP_ALL	regulation of cellular protein metabolic process	0.0026
GOTERM_BP_ALL	cell differentiation	0.0027
GOTERM_BP_ALL	lipid modification	0.0027
GOTERM_BP_ALL	negative regulation of cellular protein localization	0.0028
GOTERM_BP_ALL	regulation of catalytic activity	0.0031
GOTERM_BP_ALL	monocarboxylic acid transport	0.0031
GOTERM_BP_ALL	regulation of cell communication	0.0035
GOTERM_BP_ALL	positive regulation of protein metabolic process	0.0039
GOTERM_BP_ALL	regulation of signaling	0.0041
GOTERM_BP_ALL	single organism reproductive process	0.0043
GOTERM_BP_ALL	protein localization to membrane	0.0046
GOTERM_BP_ALL	lipid transport	0.0047
GOTERM_BP_ALL	negative regulation of cellular process	0.0048
GOTERM_BP_ALL	regulation of protein metabolic process	0.0049
GOTERM_BP_ALL	regulation of establishment of protein localization to plasma membrane	0.0053
GOTERM_BP_ALL	regulation of cell differentiation	0.0054
GOTERM_BP_ALL	regulation of response to stimulus	0.0059
GOTERM_BP_ALL	regulation of cell proliferation	0.006
GOTERM_BP_ALL	lipid localization	0.006
GOTERM_BP_ALL	long-chain fatty acid transport	0.0062
GOTERM_MF_ALL	enzyme binding	0.007
GOTERM_BP_ALL	lipid metabolic process	0.0071
GOTERM_BP_ALL	regulation of establishment of protein localization	0.0087
GOTERM_BP_ALL	single-organism cellular localization	0.0088
GOTERM_BP_ALL	regulation of protein localization to plasma membrane	0.0089
GOTERM_BP_ALL	regulation of protein localization to cell periphery	0.0089
GOTERM_BP_ALL	regulation of cellular localization	0.0091
GOTERM_BP_ALL	establishment of protein localization to membrane	0.0094
GOTERM_BP_ALL	negative regulation of establishment of protein localization	0.0098
GOTERM_BP_ALL	muscle structure development	0.0099
GOTERM_BP_ALL	positive regulation of protein modification process	0.01
MYOD1
GOTERM_BP_ALL	muscle contraction	0.00046
GOTERM_BP_ALL	muscle structure development	0.00095
GOTERM_BP_ALL	muscle system process	0.0015
GOTERM_BP_ALL	response to nitrogen compound	0.0016
GOTERM_BP_ALL	response to organonitrogen compound	0.0022
GOTERM_BP_ALL	response to organic substance	0.0024
GOTERM_BP_ALL	regulation of protein localization to plasma membrane	0.0025
GOTERM_BP_ALL	regulation of protein localization to cell periphery	0.0025
GOTERM_BP_ALL	membrane organization	0.0033
GOTERM_BP_ALL	lipid metabolic process	0.0033
GOTERM_BP_ALL	single-organism membrane organization	0.0035
GOTERM_BP_ALL	regulation of plasma membrane organization	0.0039
GOTERM_BP_ALL	sex determination	0.0046
GOTERM_BP_ALL	skeletal muscle tissue development	0.0064
GOTERM_BP_ALL	skeletal muscle organ development	0.0073
GOTERM_BP_ALL	regulation of lipid metabolic process	0.0075
GOTERM_BP_ALL	regulation of cellular localization	0.0081
GOTERM_BP_ALL	neuromuscular synaptic transmission	0.0095
GOTERM_BP_ALL	endomembrane system organization	0.0095
CEBPA
GOTERM_BP_ALL	single-organism localization	0.00069
GOTERM_BP_ALL	lipid transport	0.0013
GOTERM_BP_ALL	organic hydroxy compound transport	0.0014
GOTERM_MF_ALL	active transmembrane transporter activity	0.0014
GOTERM_BP_ALL	lipid localization	0.0018
GOTERM_BP_ALL	positive regulation of transport	0.0026
GOTERM_BP_ALL	single-organism transport	0.0029
GOTERM_BP_ALL	positive regulation of sequence-specific DNA binding transcription factor activity	0.0034
GOTERM_BP_ALL	negative regulation of cellular protein localization	0.0046
GOTERM_BP_ALL	monocarboxylic acid transport	0.0051
GOTERM_BP_ALL	transmembrane transport	0.0052
GOTERM_BP_ALL	positive regulation of NF-kappaB transcription factor activity	0.0053
GOTERM_BP_ALL	regulation of transport	0.0061
GOTERM_BP_ALL	regulation of lipid storage	0.0064
GOTERM_BP_ALL	regulation of localization	0.0091
GOTERM_BP_ALL	establishment of localization	0.0096
GOTERM_BP_ALL	lipid storage	0.0097
GOTERM_BP_ALL	macromolecule localization	0.0098
TBX5
GOTERM_BP_ALL	cytolysis	0.0019
GOTERM_CC_ALL	nuclear outer membrane-endoplasmic reticulum membrane network	0.0063
GOTERM_BP_ALL	organic hydroxy compound metabolic process	0.0067
GOTERM_MF_ALL	active transmembrane transporter activity	0.0068
SPI1
GOTERM_BP_ALL	positive regulation of cell activation	0.00011
GOTERM_BP_ALL	cell motility	0.00041
GOTERM_BP_ALL	localization of cell	0.00041
GOTERM_BP_ALL	positive regulation of leukocyte activation	0.00054
GNF_U133A_QUARTILE	bronchialepithelialcells_3rd	0.00058
GOTERM_BP_ALL	response to endogenous stimulus	0.00079
GOTERM_BP_ALL	regulation of coagulation	0.00095
GOTERM_BP_ALL	positive regulation of multicellular organismal process	0.0011
GOTERM_BP_ALL	cell migration	0.0013
GOTERM_BP_ALL	movement of cell or subcellular component	0.0013
GOTERM_BP_ALL	locomotion	0.0017
GOTERM_BP_ALL	positive regulation of lymphocyte activation	0.0019
GOTERM_BP_ALL	regulation of cell activation	0.0023
GOTERM_BP_ALL	response to oxidative stress	0.0024
GOTERM_BP_ALL	regulation of lymphocyte proliferation	0.0025
GOTERM_BP_ALL	hemopoiesis	0.0026
GOTERM_BP_ALL	regulation of mononuclear cell proliferation	0.0026
GOTERM_BP_ALL	response to organic cyclic compound	0.0026
GOTERM_BP_ALL	lymphocyte activation	0.0027
GOTERM_BP_ALL	cell activation	0.0031
GOTERM_BP_ALL	regulation of leukocyte proliferation	0.0033
GOTERM_BP_ALL	cell-cell adhesion	0.0036
GOTERM_BP_ALL	cellular response to endogenous stimulus	0.0039
GOTERM_BP_ALL	single-organism process	0.0039
GOTERM_BP_ALL	hematopoietic or lymphoid organ development	0.004
GOTERM_BP_ALL	positive regulation of leukocyte proliferation	0.0047
GOTERM_BP_ALL	tyrosine phosphorylation of STAT protein	0.0054
GNF_U133A_QUARTILE	globuspallidus_3rd	0.0054
GOTERM_BP_ALL	immune system development	0.0054
GOTERM_MF_ALL	calcium ion binding	0.0056
GOTERM_BP_ALL	regulation of leukocyte activation	0.0059
GOTERM_CC_ALL	cell periphery	0.0063
GOTERM_CC_ALL	chromosomal region	0.0067
GOTERM_BP_ALL	positive regulation of STAT cascade	0.0071
GOTERM_BP_ALL	positive regulation of JAK-STAT cascade	0.0071
GOTERM_BP_ALL	lymphocyte proliferation	0.0073
GOTERM_BP_ALL	positive regulation of lymphocyte differentiation	0.0074
GOTERM_BP_ALL	localization	0.0075
GOTERM_BP_ALL	regulation of response to external stimulus	0.0075
GOTERM_BP_ALL	leukocyte activation	0.0075
GOTERM_BP_ALL	mononuclear cell proliferation	0.0076
GOTERM_BP_ALL	calcium ion transmembrane transport	0.0076
GOTERM_BP_ALL	single organismal cell-cell adhesion	0.0076
GOTERM_BP_ALL	regulation of hemostasis	0.0078
GOTERM_BP_ALL	regulation of blood coagulation	0.0078
GOTERM_CC_ALL	plasma membrane	0.0079
GOTERM_BP_ALL	negative regulation of immune system process	0.0084
KEGG_PATHWAY	Fc epsilon RI signaling pathway	0.0089
GOTERM_BP_ALL	single-organism cellular process	0.0091
GOTERM_BP_ALL	leukocyte proliferation	0.0095
GOTERM_BP_ALL	leukocyte migration	0.0095
GOTERM_BP_ALL	positive regulation of immune system process	0.0096
GOTERM_BP_ALL	reproductive process	0.0099

## Sheet: Non-Demethyl_TFs
Enriched gene ontology and specifically expressed tissue at demethylated genes
Category	Term	P-Value
HNF4A
GOTERM_BP_ALL	system development	8.9e-05
GOTERM_MF_ALL	protein dimerization activity	0.00056
GOTERM_BP_ALL	neurogenesis	0.00093
GOTERM_BP_ALL	nervous system development	0.001
GOTERM_BP_ALL	multicellular organism development	0.0015
GOTERM_BP_ALL	dendrite development	0.0023
GOTERM_BP_ALL	gland morphogenesis	0.0026
GOTERM_BP_ALL	cell morphogenesis involved in neuron differentiation	0.0033
GOTERM_BP_ALL	cell development	0.0035
GOTERM_CC_ALL	neuron projection	0.0039
GOTERM_MF_ALL	chromatin binding	0.0041
GOTERM_BP_ALL	single-multicellular organism process	0.0042
GOTERM_BP_ALL	cell surface receptor signaling pathway	0.0044
GOTERM_BP_ALL	reproductive structure development	0.0049
GOTERM_BP_ALL	reproductive system development	0.0054
GOTERM_BP_ALL	dendritic spine development	0.0058
GOTERM_CC_ALL	intracellular organelle	0.006
GOTERM_CC_ALL	triglyceride-rich lipoprotein particle	0.0061
GOTERM_CC_ALL	very-low-density lipoprotein particle	0.0061
GOTERM_BP_ALL	neuron projection morphogenesis	0.0063
GOTERM_BP_ALL	sex determination	0.0064
GOTERM_BP_ALL	anatomical structure development	0.0067
GOTERM_BP_ALL	single-organism developmental process	0.0067
GOTERM_CC_ALL	organelle	0.0069
GOTERM_BP_ALL	gland development	0.0069
GOTERM_MF_ALL	macromolecular complex binding	0.0071
GOTERM_MF_ALL	RNA polymerase II transcription factor activity, sequence-specific DNA binding	0.0075
GOTERM_BP_ALL	molting cycle process	0.0081
GOTERM_BP_ALL	hair cycle process	0.0081
GOTERM_BP_ALL	hair follicle development	0.0081
GOTERM_BP_ALL	skin epidermis development	0.0085
GOTERM_MF_ALL	transcriptional activator activity, RNA polymerase II transcription regulatory region sequence-specific binding	0.009
GOTERM_MF_ALL	nucleic acid binding transcription factor activity	0.0092
GOTERM_MF_ALL	transcription factor activity, sequence-specific DNA binding	0.0092
GOTERM_BP_ALL	prostate gland morphogenesis	0.0096
GOTERM_MF_ALL	nucleic acid binding	0.0098
PAX4
GOTERM_BP_ALL	cation transmembrane transport	5.4e-05
GOTERM_BP_ALL	inorganic ion transmembrane transport	6.9e-05
GOTERM_BP_ALL	inorganic cation transmembrane transport	0.00013
GOTERM_BP_ALL	ion transmembrane transport	0.00016
GOTERM_MF_ALL	cation transmembrane transporter activity	0.00055
GOTERM_BP_ALL	transmembrane transport	0.00064
GOTERM_BP_ALL	sodium ion transmembrane transport	0.00071
GOTERM_MF_ALL	monovalent inorganic cation transmembrane transporter activity	0.00072
GOTERM_BP_ALL	monovalent inorganic cation transport	0.00073
GOTERM_MF_ALL	ion transmembrane transporter activity	0.00079
GOTERM_BP_ALL	cation transport	0.00079
GOTERM_BP_ALL	metal ion transport	0.00093
GOTERM_MF_ALL	inorganic cation transmembrane transporter activity	0.00099
GOTERM_MF_ALL	sodium ion transmembrane transporter activity	0.001
GOTERM_BP_ALL	ion transport	0.0018
GOTERM_MF_ALL	metal ion transmembrane transporter activity	0.0019
GOTERM_BP_ALL	single-organism localization	0.002
GOTERM_MF_ALL	transporter activity	0.0021
GOTERM_MF_ALL	substrate-specific transporter activity	0.0021
GOTERM_MF_ALL	substrate-specific transmembrane transporter activity	0.0022
GOTERM_BP_ALL	single-organism transport	0.0025
GOTERM_BP_ALL	sodium ion transport	0.0036
GOTERM_MF_ALL	gated channel activity	0.0036
GOTERM_MF_ALL	transmembrane transporter activity	0.0037
GOTERM_BP_ALL	forebrain neuron development	0.0053
GOTERM_BP_ALL	brain development	0.0064
GOTERM_BP_ALL	head development	0.0083
POU5F1
GOTERM_CC_ALL	nuclear outer membrane-endoplasmic reticulum membrane network	0.0022
GOTERM_BP_ALL	negative regulation of cellular protein localization	0.0068
SOX2
GOTERM_BP_ALL	forebrain neuron development	0.003
GOTERM_BP_ALL	forebrain neuron differentiation	0.0088
GOTERM_MF_ALL	G-quadruplex RNA binding	0.0093
