# Supplementary material for: A screening system to identify transcription factors that induce binding site-directed DNA demethylation
Source: Epigenetics Chromatin. 2017 Dec 8;10:60. doi: 10.1186/s13072-017-0169-6 (PMC5723091; doi:10.1186/s13072-017-0169-6)
Supplement: Supplementary file 4 — Additional file 4. Primer list for qRT-PCR. [file 13072_2017_169_MOESM4_ESM.xlsx]

## Sheet: Sheet2
Primer list for qRT-PCR
Primer ID	Sequence
RUNX3_F	5'-GGCTCACTCAGCACCACAA-3'
RUNX3_R	5'-GAAGGAGCGGTCAAACTGG-3'
NANOG_F	5'-GGCCGAAGAATAGCAATGGTG-3'
NANOG_R	5'-GAAGGTTCCCAGTCGGGTTC-3'
HNF1A_F	5'-CTCATCATGGCCTCACTTCCT-3'
HNF1A_R	5'-TGGAGGCACCTGTGTTGGT-3'
PAX4_F	5'-TCTGAGTGACACCCCACCTAAA-3'
PAX4_R	5'-AAGGGCAAGGAAGGCAAAG-3'
GATA2_F	5'-GGCCTCTACTACAAGCTGCACAA-3'
GATA2_R	5'-CTTGCTCTTCTTGGACTTGTTGG-3'
NKX2-5_F	5'-TTCTATCCACGTGCCTACAGC-3'
NKX2-5_R	5'-TCCGCCTCTGTCTTCTCCA-3'
SOX2_F	5'-CGCCGAGTGGAAACTTTTGT-3'
SOX2_R	5'-GTATTTATAATCCGGGTGCTCCTTC-3'
CEBPB_F	5'-CAGCACCACGACTTCCTCTC-3'
CEBPB_R	5'-CAGGCTCACGTAGCCGTACT-3'
MAFB_F	5'-CCTACAAGGTCAAGTGCGAGAA-3'
MAFB_R	5'-CAGAAAGAACTCGGGAGAGGAG-3'
NR4A2_F	5'-AACATCGACATTTCTGCCTTCTC-3'
NR4A2_R	5'-TTCTTCCACTCTCTTGGGTTCCT-3'
POU5F1_F	5'-GGTATTCAGCCAAACGACCATCT-3'
POU5F1_R	5'-GTCAGCTTCCTCCACCCACTTC-3'
MYOD1_F	5'-CGAAGGCGCCTACTACAACGA-3'
MYOD1_R	5'-AGATGCGCTCCACGATGCT-3'
CEBPA_F	5'-GGACAAGAACAGCAACGAGTACC-3'
CEBPA_R	5'-ACCTTCTGCTGCGTCTCCA-3'
HNF4A_F	5'-CCTACCTCAAAGCCATCATCTTCT-3'
HNF4A_R	5'-TCCAAGCTCACCTGCACCT-3'
TBX5_F	5'-CACCCAACCCATACCCACTG-3'
TBX5_R	5'-GGGATGGTCTGTGGTGGAAC-3'
