# Supplementary material for: A screening system to identify transcription factors that induce binding site-directed DNA demethylation
Source: Epigenetics Chromatin. 2017 Dec 8;10:60. doi: 10.1186/s13072-017-0169-6 (PMC5723091; doi:10.1186/s13072-017-0169-6)
Supplement: Supplementary file 5 — Additional file 5. Primer list for ChIP-qPCR. [file 13072_2017_169_MOESM5_ESM.xlsx]

## Sheet: Sheet1
Primer list for ChIPq-PCR
Probe ID	target	Fw_Primer	Rv_Primer
cg19683821	SPI1 demethylated	ACAAAACTCAAGGTCCAAGAATGAGGA	ACACGGCGGCTGCTTTCTTC
cg15382933	SPI1 demethylated	CAGGTTAGACAGGGCTCCAGTATAC	CTTTTAGGAAGTGTCTGGAGCTCTCT
cg18739537	SPI1 demethylated	ACACGACAGTTAGTGGGACTGG	CAGCTTACTTCCTCCTCTGCTAAGAA
cg05106659	SPI1 demethylated	TGGAGACAAACAGCCCTAGATTGAA	GCATATAAGGAGTGTGTTTCTGATACTGG
cg05148465	SPI1 demethylated	AGTTCCTGGTTGGGAATTTGGAGA	TGGTGTTTCCCCTTTCTCTCACAT
cg15647266	SPI1 demethylated	GGACAACGACGTGTTTCTTGAGG	CTTGTGGACCGCCTCTCTGAA
cg17953646	SPI1 demethylated	TGTTCACTTCATAGACTGAGAGATGGG	CAGTAATTTTGTCCAACCACTGGCT
cg05037643	SPI1 methylation unchanged (negative control)	CCCATCTAGTCTTCCAAGCATTTGATG	CTCCCCTGGAGTTGCACTTAACT
cg16905265	SPI1 methylation unchanged (negative control)	TGTCTTCCGATGCCTCTGTTTCTAA	TGTTCACAGCCAGGACAGGAG
