# Supplementary material for: A screening system to identify transcription factors that induce binding site-directed DNA demethylation
Source: Epigenetics Chromatin. 2017 Dec 8;10:60. doi: 10.1186/s13072-017-0169-6 (PMC5723091; doi:10.1186/s13072-017-0169-6)
Supplement: Supplementary file 6 — Additional file 6. Primer list for bisulfite-PCR sequencing. [file 13072_2017_169_MOESM6_ESM.xlsx]

## Sheet: Sheet1
Primer list for bisulfite-PCR-sequencing
Overexpressed TF	Probe ID	Chr	Position	Fw_Primer	Rv_Primer
RUNX3	cg07921503	7	2445843	GGGTTAGGGGTTGAAGGAGTTATTA	AAAACCACCACCTTAACAACAAAAA
GATA2	cg21016188	X	153672702	GTTGTTATGGTTTAATATAAGGG	AACCCATTTCACAAATAAAACTATC
CEBPB	cg25949447	2	128169860	TTTAGTTGTTTGTGTTATTTTTTTTGT	TAAATCATCCATTATTATATCACTCCTTAT
MAFB	cg14628914	6	24659344	TGTTAGGTTTTAGATAGAAATATAATTGAG	TCTAAAAATAAAAAAACTACATTCTCATAC
NR4A2	cg21697198	11	129246394	GGTGGGTATTGTAAAGGTATTTG	AAATTCACAATAAAAACAATAAAAAACTAA
MYOD1	cg04117764	1	10917451	TTTGATAGTTGAGGGGGAAATT	ACCTAACCAAAAACCTCTACAAAAC
CEBPA	cg04855216	5	118609467	AGTTTTTTTGTATGAGGGAAGTTTTTAAAA	CTATATTCCCAAAAAACCTTACCCC
TBX5	cg19907915	11	133821252	AGGATTTTGGTTTTGGGTAGGAG	AACAACTAAAATTCTTTCCAAAATCTCAT
SPI1	cg21012061	1	205568557	TTGTTTTTATATAAGAGGAGGAAAATAGAG	AAAAAACCAAATTCACAATCCATAC
